# Supplementary material for: No evidence of amplified Plasmodium falciparum plasmepsin II gene copy number in an area with artemisinin-resistant malaria along the China–Myanmar border
Source: Malar J. 2020 Sep 14;19:334. doi: 10.1186/s12936-020-03410-6 (PMC7488220; doi:10.1186/s12936-020-03410-6)
Supplement: Supplementary file 3 — Additional file 3. The protocol for pm2 copy number amplification. [file 12936_2020_3410_MOESM3_ESM.xlsx]

## Sheet: Sheet1
DNA Extraction:
	Parasite DNA was extracted from (~57ul) blood spots using QIAamp 96 DNA Blood Kit
	Good Pall plates were used for extraction
PfPM2 copy number determination, with listing of primers, protocols:
	qPCR	Primer Sequence		Sequences	Tm (°C)	Product size (bp)	Range of Melt T°C
		PfPM2_CN_F		5'-TGGTGATGCAGAAGTTGGAG-3'	59.8	79	76.8 -77.2
		PfPM2_CN _R		5'-TGGGACCCATAAATTAGCAGA-3'	59.4
	PfPM2	Pf β-tubulin_CN_F		5'-TGATGTGCGCAAGTGATCC-3'	61.9	79	79.0 - 79.2
		Pf β-tubulin_CN_R		5'-TCCTTTGTGGACATTCTTCCTC-3'	60.5
Master Mix composition:
		Master mix for pfPM2		stock conc	final conc	No. of rxns	Total volume		Thermal condition
		4	ul 5X HOT FIREPol EvaGreen qPCR Mix ROX	5x	1x	75	300		1	95 for 15 mins
		0.5	ul forward primer	10uM	.25 uM	75	37.5		2	95 for 15sec
		0.5	ul Reverse primer	10uM	.25 uM	75	37.5		3	58 for 20sec
		11	ul water			75	825		4	72 for 20sec
		4	ul DNA template							Go to step 2 for 45 cycles
	Total	20				Total	1200		5	4 for infinity
		Master mix for beta tubulin		stock conc	final conc
		4	ul 5X HOT FIREPol EvaGreen qPCR Mix ROX	5x	1x	75	300
		0.5	ul forward primer	10uM	.25 uM	75	37.5
		0.5	ul Reverse primer	10uM	.25 uM	75	37.5
		11	ul water			75	825
		4	ul DNA template
	Total	20				Total	1200
	The NF54 line was included in each run as control (one copy of PfPM2).
	PfPM2 copy number was calculated by the 2-ΔCt method (ΔCt = Ct PfPM2 - Ct Pfβ-tubulin where Ct is the threshold cycle)
	A PfPM2 copy number >1.6 was defined as an amplification of the gene.
